# Supplementary material for: Assessing the accuracy of CMRtools software for diagnosing liver iron overload in thalassemia patients: influencing factors and optimisation strategies
Source: Front Med (Lausanne). 2024 Sep 20;11:1424294. doi: 10.3389/fmed.2024.1424294 (PMC11449772; doi:10.3389/fmed.2024.1424294)
Supplement: Supplementary file 1 [file Table_1.XLSX]

## Sheet: R^2 SDAR
	3 TE
	LIC groups	R^2 groups	Number of case	Correct number	DAR		LIC	Standard number	0.9500-0.9600		0.9600-0.9700		0.9700-0.9800		0.9800-0.9900		0.9900-1.0000
	Normal	0.9500-0.9600			-				DAR	ECN	DAR	ECN	DAR	ECN	DAR	ECN	DAR	ECN
		0.9600-0.9700	3	3	1		Normal	12	-	#VALUE!	1	12	1	12	1	12	0.5	6
		0.9700-0.9800	2	2	1		Slight	15	-	#VALUE!	-	#VALUE!	-	#VALUE!	-	#VALUE!	0.666667	10
		0.9800-0.9900	3	3	1		Mild	36	-	#VALUE!	-	#VALUE!	-	#VALUE!	-	#VALUE!	0.555556	20
		0.9900-1.0000	4	2	0.5		Moderate	33	-	#VALUE!	-	#VALUE!	-	#VALUE!	-	#VALUE!	0.666667	22
	Slight	0.9500-0.9600			-		Severe	12	-	#VALUE!	-	#VALUE!	-	#VALUE!	1	12	0.545455	6.54545
		0.9600-0.9700			-		Total	108		0		12		12		24		64.5455
		0.9700-0.9800			-
		0.9800-0.9900			-
		0.9900-1.0000	15	10	0.666667				0.9500-0.9600	0.9600-0.9700	0.9700-0.9800	0.9800-0.9900	0.9900-1.0000
	Mild	0.9500-0.9600			-		3 TE SDAR		-	0.111111	0.111111	0.222222	0.597643
		0.9600-0.9700			-
		0.9700-0.9800			-
		0.9800-0.9900			-
		0.9900-1.0000	36	20	0.555556
	Moderate	0.9500-0.9600			-
		0.9600-0.9700			-
		0.9700-0.9800			-
		0.9800-0.9900			-
		0.9900-1.0000	33	22	0.666667
	Severe	0.9500-0.9600			-
		0.9600-0.9700			-
		0.9700-0.9800			-
		0.9800-0.9900	1	1	1
		0.9900-1.0000	11	6	0.545455
	4 TE
	LIC groups	R^2 groups	Number of case	Correct number	DAR		LIC	Standard number	0.9500-0.9600		0.9600-0.9700		0.9700-0.9800		0.9800-0.9900		0.9900-1.0000
	Normal	0.9500-0.9600			-				DAR	ECN	DAR	ECN	DAR	ECN	DAR	ECN	DAR	ECN
		0.9600-0.9700	3	3	1		Normal	11	-	#VALUE!	1	11	1	11	1	11	0.666667	7.33333
		0.9700-0.9800	2	2	1		Slight	15	-	#VALUE!	-	#VALUE!	-	#VALUE!	-	#VALUE!	0.6	9
		0.9800-0.9900	3	3	1		Mild	36	-	#VALUE!	-	#VALUE!	-	#VALUE!	-	#VALUE!	0.527778	19
		0.9900-1.0000	3	2	0.666667		Moderate	33	-	#VALUE!	-	#VALUE!	-	#VALUE!	-	#VALUE!	0.515152	17
	Slight	0.9500-0.9600			-		Severe	12	1	12	-	#VALUE!	-	#VALUE!	-	#VALUE!	0.727273	8.72727
		0.9600-0.9700			-		Total	107		12		11		11		11		61.0606
		0.9700-0.9800			-
		0.9800-0.9900			-
		0.9900-1.0000	15	9	0.6				0.9500-0.9600	0.9600-0.9700	0.9700-0.9800	0.9800-0.9900	0.9900-1.0000
	Mild	0.9500-0.9600			-		4 TE SDAR		0.11215	0.102804	0.102804	0.102804	0.57066
		0.9600-0.9700			-
		0.9700-0.9800			-
		0.9800-0.9900			-
		0.9900-1.0000	36	19	0.527778
	Moderate	0.9500-0.9600			-
		0.9600-0.9700			-
		0.9700-0.9800			-
		0.9800-0.9900			-
		0.9900-1.0000	33	17	0.515152
	Severe	0.9500-0.9600	1	1	1
		0.9600-0.9700			-
		0.9700-0.9800			-
		0.9800-0.9900			-
		0.9900-1.0000	11	8	0.727273
	5 TE
	LIC groups	R^2 groups	Number of case	Correct number	DAR		LIC	Standard number	0.9500-0.9600		0.9600-0.9700		0.9700-0.9800		0.9800-0.9900		0.9900-1.0000
	Normal	0.9500-0.9600			-				DAR	ECN	DAR	ECN	DAR	ECN	DAR	ECN	DAR	ECN
		0.9600-0.9700			-		Normal	11	-	#VALUE!	-	#VALUE!	-	#VALUE!	1	11	0.857143	9.42857
		0.9700-0.9800			-		Slight	15	-	#VALUE!	-	#VALUE!	-	#VALUE!	-	#VALUE!	0.6	9
		0.9800-0.9900	4	4	1		Mild	36	-	#VALUE!	-	#VALUE!	-	#VALUE!	-	#VALUE!	0.527778	19
		0.9900-1.0000	7	6	0.857143		Moderate	33	-	#VALUE!	-	#VALUE!	-	#VALUE!	-	#VALUE!	0.666667	22
	Slight	0.9500-0.9600			-		Severe	11	-	#VALUE!	-	#VALUE!	-	#VALUE!	-	#VALUE!	0.636364	7
		0.9600-0.9700			-		Total	106		0		0		0		11		66.4286
		0.9700-0.9800			-
		0.9800-0.9900			-
		0.9900-1.0000	15	9	0.6				0.9500-0.9600	0.9600-0.9700	0.9700-0.9800	0.9800-0.9900	0.9900-1.0000
	Mild	0.9500-0.9600			-		5 TE SDAR		-	-	-	0.103774	0.626685
		0.9600-0.9700			-
		0.9700-0.9800			-
		0.9800-0.9900			-
		0.9900-1.0000	36	19	0.527778
	Moderate	0.9500-0.9600			-
		0.9600-0.9700			-
		0.9700-0.9800			-
		0.9800-0.9900			-
		0.9900-1.0000	33	22	0.666667
	Severe	0.9500-0.9600			-
		0.9600-0.9700			-
		0.9700-0.9800			-
		0.9800-0.9900			-
		0.9900-1.0000	11	7	0.636364
	6 TE
	LIC groups	R^2 groups	Number of case	Correct number	DAR		LIC	Standard number	0.9500-0.9600		0.9600-0.9700		0.9700-0.9800		0.9800-0.9900		0.9900-1.0000
	Normal	0.9500-0.9600			-				DAR	ECN	DAR	ECN	DAR	ECN	DAR	ECN	DAR	ECN
		0.9600-0.9700			-		Normal	11	-	#VALUE!	-	#VALUE!	-	#VALUE!	1	11	0.9	9.9
		0.9700-0.9800			-		Slight	15	-	#VALUE!	-	#VALUE!	-	#VALUE!	-	#VALUE!	0.666667	10
		0.9800-0.9900	1	1	1		Mild	36	-	#VALUE!	-	#VALUE!	-	#VALUE!	-	#VALUE!	0.527778	19
		0.9900-1.0000	10	9	0.9		Moderate	33	-	#VALUE!	-	#VALUE!	-	#VALUE!	0.333333	11	0.7	23.1
	Slight	0.9500-0.9600			-		Severe	11	-	#VALUE!	-	#VALUE!	-	#VALUE!	1	11	0.555556	6.11111
		0.9600-0.9700			-		Total	106		0		0		0		33		68.1111
		0.9700-0.9800			-
		0.9800-0.9900			-
		0.9900-1.0000	15	10	0.666667				0.9500-0.9600	0.9600-0.9700	0.9700-0.9800	0.9800-0.9900	0.9900-1.0000
	Mild	0.9500-0.9600			-		6 TE SDAR		-	-	-	0.311321	0.642558
		0.9600-0.9700			-
		0.9700-0.9800			-
		0.9800-0.9900			-
		0.9900-1.0000	36	19	0.527778
	Moderate	0.9500-0.9600			-
		0.9600-0.9700			-
		0.9700-0.9800			-
		0.9800-0.9900	3	1	0.333333
		0.9900-1.0000	30	21	0.7
	Severe	0.9500-0.9600			-
		0.9600-0.9700			-
		0.9700-0.9800			-
		0.9800-0.9900	2	2	1
		0.9900-1.0000	9	5	0.555556
	7 TE
	LIC groups	R^2 groups	Number of case	Correct number	DAR		LIC	Standard number	0.9500-0.9600		0.9600-0.9700		0.9700-0.9800		0.9800-0.9900		0.9900-1.0000
	Normal	0.9500-0.9600			-				DAR	ECN	DAR	ECN	DAR	ECN	DAR	ECN	DAR	ECN
		0.9600-0.9700			-		Normal	12	-	#VALUE!	-	#VALUE!	-	#VALUE!	1	12	0.9	10.8
		0.9700-0.9800			-		Slight	15	-	#VALUE!	-	#VALUE!	-	#VALUE!	-	#VALUE!	0.666667	10
		0.9800-0.9900	2	2	1		Mild	36	-	#VALUE!	-	#VALUE!	-	#VALUE!	-	#VALUE!	0.5	18
		0.9900-1.0000	10	9	0.9		Moderate	33	-	#VALUE!	-	#VALUE!	-	#VALUE!	0	0	0.774194	25.5484
	Slight	0.9500-0.9600			-		Severe	11	-	#VALUE!	-	#VALUE!	-	#VALUE!	1	11	0.375	4.125
		0.9600-0.9700			-		Total	107		0		0		0		23		68.4734
		0.9700-0.9800			-
		0.9800-0.9900			-
		0.9900-1.0000	15	10	0.666667				0.9500-0.9600	0.9600-0.9700	0.9700-0.9800	0.9800-0.9900	0.9900-1.0000
	Mild	0.9500-0.9600			-		7 TE SDAR		-	-	-	0.214953	0.639938
		0.9600-0.9700			-
		0.9700-0.9800			-
		0.9800-0.9900			-
		0.9900-1.0000	36	18	0.5
	Moderate	0.9500-0.9600			-
		0.9600-0.9700			-
		0.9700-0.9800			-
		0.9800-0.9900	2	0	0
		0.9900-1.0000	31	24	0.774194
	Severe	0.9500-0.9600			-
		0.9600-0.9700			-
		0.9700-0.9800			-
		0.9800-0.9900	3	3	1
		0.9900-1.0000	8	3	0.375
	8 TE
	LIC groups	R^2 groups	Number of case	Correct number	DAR		LIC	Standard number	0.9500-0.9600		0.9600-0.9700		0.9700-0.9800		0.9800-0.9900		0.9900-1.0000
	Normal	0.9500-0.9600			-				DAR	ECN	DAR	ECN	DAR	ECN	DAR	ECN	DAR	ECN
		0.9600-0.9700			-		Normal	12	-	#VALUE!	-	#VALUE!	1	12	1	12	0.9	10.8
		0.9700-0.9800	1	1	1		Slight	15	-	#VALUE!	-	#VALUE!	-	#VALUE!	-	#VALUE!	0.666667	10
		0.9800-0.9900	1	1	1		Mild	36	-	#VALUE!	-	#VALUE!	-	#VALUE!	-	#VALUE!	0.472222	17
		0.9900-1.0000	10	9	0.9		Moderate	33	-	#VALUE!	-	#VALUE!	0	0	-	#VALUE!	0.580645	19.1613
	Slight	0.9500-0.9600			-		Severe	11	-	#VALUE!	-	#VALUE!	1	11	-	#VALUE!	0.5	5.5
		0.9600-0.9700			-		Total	107		0		0		23		12		62.4613
		0.9700-0.9800			-
		0.9800-0.9900			-
		0.9900-1.0000	15	10	0.666667				0.9500-0.9600	0.9600-0.9700	0.9700-0.9800	0.9800-0.9900	0.9900-1.0000
	Mild	0.9500-0.9600			-		8 TE SDAR		-	-	0.214953	0.11215	0.58375
		0.9600-0.9700			-
		0.9700-0.9800			-
		0.9800-0.9900			-
		0.9900-1.0000	36	17	0.472222
	Moderate	0.9500-0.9600			-
		0.9600-0.9700			-
		0.9700-0.9800	2	0	0
		0.9800-0.9900			-
		0.9900-1.0000	31	18	0.580645
	Severe	0.9500-0.9600			-
		0.9600-0.9700			-
		0.9700-0.9800	3	3	1
		0.9800-0.9900			-
		0.9900-1.0000	8	4	0.5
	9 TE
	LIC groups	R^2 groups	Number of case	Correct number	DAR		LIC	Standard number	0.9500-0.9600		0.9600-0.9700		0.9700-0.9800		0.9800-0.9900		0.9900-1.0000
	Normal	0.9500-0.9600			-				DAR	ECN	DAR	ECN	DAR	ECN	DAR	ECN	DAR	ECN
		0.9600-0.9700			-		Normal	12	-	#VALUE!	-	#VALUE!	1	12	1	12	0.9	10.8
		0.9700-0.9800	1	1	1		Slight	15	-	#VALUE!	-	#VALUE!	-	#VALUE!	-	#VALUE!	0.666667	10
		0.9800-0.9900	1	1	1		Mild	36	-	#VALUE!	-	#VALUE!	-	#VALUE!	-	#VALUE!	0.472222	17
		0.9900-1.0000	10	9	0.9		Moderate	33	-	#VALUE!	-	#VALUE!	0	0	0	0	0.6	19.8
	Slight	0.9500-0.9600			-		Severe	11	-	#VALUE!	1	11	1	11	1	11	0.333333	3.66667
		0.9600-0.9700			-		Total	107		0		11		23		23		61.2667
		0.9700-0.9800			-
		0.9800-0.9900			-
		0.9900-1.0000	15	10	0.666667				0.9500-0.9600	0.9600-0.9700	0.9700-0.9800	0.9800-0.9900	0.9900-1.0000
	Mild	0.9500-0.9600			-		9 TE SDAR		-	0.102804	0.214953	0.214953	0.572586
		0.9600-0.9700			-
		0.9700-0.9800			-
		0.9800-0.9900			-
		0.9900-1.0000	36	17	0.472222
	Moderate	0.9500-0.9600			-
		0.9600-0.9700			-
		0.9700-0.9800	2	0	0
		0.9800-0.9900	1	0	0
		0.9900-1.0000	30	18	0.6
	Severe	0.9500-0.9600			-
		0.9600-0.9700	1	1	1
		0.9700-0.9800	2	2	1
		0.9800-0.9900	2	2	1
		0.9900-1.0000	6	2	0.333333
	10 TE
	LIC groups	R^2 groups	Number of case	Correct number	DAR		LIC	Standard number	0.9500-0.9600		0.9600-0.9700		0.9700-0.9800		0.9800-0.9900		0.9900-1.0000
	Normal	0.9500-0.9600			-				DAR	ECN	DAR	ECN	DAR	ECN	DAR	ECN	DAR	ECN
		0.9600-0.9700			-		Normal	12	-	#VALUE!	-	#VALUE!	1	12	1	12	0.9	10.8
		0.9700-0.9800	1	1	1		Slight	15	-	#VALUE!	-	#VALUE!	-	#VALUE!	-	#VALUE!	0.666667	10
		0.9800-0.9900	1	1	1		Mild	36	-	#VALUE!	-	#VALUE!	-	#VALUE!	-	#VALUE!	0.472222	17
		0.9900-1.0000	10	9	0.9		Moderate	33	-	#VALUE!	0	0	-	#VALUE!	0	0	0.642857	21.2143
	Slight	0.9500-0.9600			-		Severe	11	-	#VALUE!	1	11	1	11	1	11	0.333333	3.66667
		0.9600-0.9700			-		Total	107		0		11		23		23		62.681
		0.9700-0.9800			-
		0.9800-0.9900			-
		0.9900-1.0000	15	10	0.666667				0.9500-0.9600	0.9600-0.9700	0.9700-0.9800	0.9800-0.9900	0.9900-1.0000
	Mild	0.9500-0.9600			-		10 TE SDAR		-	0.102804	0.214953	0.214953	0.585803
		0.9600-0.9700			-
		0.9700-0.9800			-
		0.9800-0.9900			-
		0.9900-1.0000	36	17	0.472222
	Moderate	0.9500-0.9600			-
		0.9600-0.9700	2	0	0
		0.9700-0.9800			-
		0.9800-0.9900	3	0	0
		0.9900-1.0000	28	18	0.642857
	Severe	0.9500-0.9600			-
		0.9600-0.9700	2	2	1
		0.9700-0.9800	1	1	1
		0.9800-0.9900	2	2	1
		0.9900-1.0000	6	2	0.333333
	11 TE
	LIC groups	R^2 groups	Number of case	Correct number	DAR		LIC	Standard number	0.9500-0.9600		0.9600-0.9700		0.9700-0.9800		0.9800-0.9900		0.9900-1.0000
	Normal	0.9500-0.9600			-				DAR	ECN	DAR	ECN	DAR	ECN	DAR	ECN	DAR	ECN
		0.9600-0.9700			-		Normal	12	-	#VALUE!	-	#VALUE!	1	12	1	12	0.9	10.8
		0.9700-0.9800	1	1	1		Slight	15	-	#VALUE!	-	#VALUE!	-	#VALUE!	-	#VALUE!	0.666667	10
		0.9800-0.9900	1	1	1		Mild	36	-	#VALUE!	-	#VALUE!	-	#VALUE!	-	#VALUE!	0.5	18
		0.9900-1.0000	10	9	0.9		Moderate	33	0	0	0	0	-	#VALUE!	0.25	8.25	0.73913	24.3913
	Slight	0.9500-0.9600			-		Severe	11	1	11	1	11	1	11	1	11	0.333333	3.66667
		0.9600-0.9700			-		Total	107		11		11		23		31.25		66.858
		0.9700-0.9800			-
		0.9800-0.9900			-
		0.9900-1.0000	15	10	0.666667				0.9500-0.9600	0.9600-0.9700	0.9700-0.9800	0.9800-0.9900	0.9900-1.0000
	Mild	0.9500-0.9600			-		11 TE SDAR		0.102804	0.102804	0.214953	0.292056	0.624841
		0.9600-0.9700			-
		0.9700-0.9800			-
		0.9800-0.9900			-
		0.9900-1.0000	36	18	0.5
	Moderate	0.9500-0.9600	1	0	0
		0.9600-0.9700	1	0	0
		0.9700-0.9800			-
		0.9800-0.9900	8	2	0.25
		0.9900-1.0000	23	17	0.73913
	Severe	0.9500-0.9600	1	1	1
		0.9600-0.9700	2	2	1
		0.9700-0.9800	1	1	1
		0.9800-0.9900	1	1	1
		0.9900-1.0000	6	2	0.333333
	12 TE
	LIC groups	R^2 groups	Number of case	Correct number	DAR		LIC	Standard number	0.9500-0.9600		0.9600-0.9700		0.9700-0.9800		0.9800-0.9900		0.9900-1.0000
	Normal	0.9500-0.9600			-				DAR	ECN	DAR	ECN	DAR	ECN	DAR	ECN	DAR	ECN
		0.9600-0.9700			-		Normal	12	-	#VALUE!	-	#VALUE!	-	#VALUE!	1	12	0.9	10.8
		0.9700-0.9800			-		Slight	15	-	#VALUE!	-	#VALUE!	-	#VALUE!	-	#VALUE!	0.666667	10
		0.9800-0.9900	2	2	1		Mild	36	-	#VALUE!	-	#VALUE!	-	#VALUE!	-	#VALUE!	0.5	18
		0.9900-1.0000	10	9	0.9		Moderate	33	0	0	-	#VALUE!	0	0	0.3	9.9	0.8	26.4
	Slight	0.9500-0.9600			-		Severe	11	1	11	1	11	1	11	-	#VALUE!	0.333333	3.66667
		0.9600-0.9700			-		Total	107		11		11		11		21.9		68.8667
		0.9700-0.9800			-
		0.9800-0.9900			-
		0.9900-1.0000	15	10	0.666667				0.9500-0.9600	0.9600-0.9700	0.9700-0.9800	0.9800-0.9900	0.9900-1.0000
	Mild	0.9500-0.9600			-		12 TE SDAR		0.102804	0.102804	0.102804	0.204673	0.643614
		0.9600-0.9700			-
		0.9700-0.9800			-
		0.9800-0.9900			-
		0.9900-1.0000	36	18	0.5
	Moderate	0.9500-0.9600	2	0	0
		0.9600-0.9700			-
		0.9700-0.9800	1	0	0
		0.9800-0.9900	10	3	0.3
		0.9900-1.0000	20	16	0.8
	Severe	0.9500-0.9600	2	2	1
		0.9600-0.9700	1	1	1
		0.9700-0.9800	2	2	1
		0.9800-0.9900			-
		0.9900-1.0000	6	2	0.333333
	TE	R^2 groups
		0.9500-0.9600	0.9600-0.9700	0.9700-0.9800	0.9800-0.9900	0.9900-1.0000
	3 TE	-	0.111111	0.111111	0.222222	0.597643
	4 TE	0.11215	0.102804	0.102804	0.102804	0.57066
	5 TE	-	-	-	0.103774	0.626685
	6 TE	-	-	-	0.311321	0.642558
	7 TE	-	-	-	0.214953	0.639938
	8 TE	-	-	0.214953	0.11215	0.58375
	9 TE	-	0.102804	0.214953	0.214953	0.572586
	10 TE	-	0.102804	0.214953	0.214953	0.585803
	11 TE	0.102804	0.102804	0.214953	0.292056	0.624841
	12 TE	0.102804	0	0.102804	0.204673	0.643614
	Mean	0.105919	0.0870543	0.168076	0.199386	0.608808

## Sheet: TE SDAR
	R^2 0.9500-0.9600
	LIC groups	TE groups	Number of case	Correct number	DAR		LIC	Standard number	3		4		5		6		7		8		9		10		11		12
	Normal	3			-				DAR	ECN	DAR	ECN	DAR	ECN	DAR	ECN	DAR	ECN	DAR	ECN	DAR	ECN	DAR	ECN	DAR	ECN	DAR	ECN
		4			-		Normal	1	-	#VALUE!	-	#VALUE!	-	#VALUE!	-	#VALUE!	1	1	-	#VALUE!	-	#VALUE!	-	#VALUE!	-	#VALUE!	-	#VALUE!
		5			-		Slight	0	-	#VALUE!	-	#VALUE!	-	#VALUE!	-	#VALUE!	-	#VALUE!	-	#VALUE!	-	#VALUE!	-	#VALUE!	-	#VALUE!	-	#VALUE!
		6			-		Mild	0	-	#VALUE!	-	#VALUE!	-	#VALUE!	-	#VALUE!	-	#VALUE!	-	#VALUE!	-	#VALUE!	-	#VALUE!	-	#VALUE!	-	#VALUE!
		7	1	1	1		Moderate	3	-		-		-		-		-		-		-		-		1		1
		8			-		Severe	4	-	#VALUE!	1	4	-	#VALUE!	-	#REF!	-	#VALUE!	-	#VALUE!	-	#VALUE!	-	#VALUE!	1	4	1	4
		9			-		Total	8		0		4		0		0		1		0		0		0		4		4
		10			-
		11			-
		12			-				3	4	5	6	7	8	9	10	11	12
	Slight	3			-		R^2 0.9500-0.9600 SDAR		-	0.5	-	-	0.125	-	-	-	0.5	0.5
		4			-
		5			-
		6			-
		7			-
		8			-
		9			-
		10			-
		11			-
		12			-
	Mild	3			-
		4			-
		5			-
		6			-
		7			-
		8			-
		9			-
		10			-
		11			-
		12			-
	Moderate	3			-
		4			-
		5			-
		6			-
		7			-
		8			-
		9			-
		10			-
		11	1	1	1
		12	2	2	1
	Severe	3			-
		4	1	1	1
		5			-
		6			-
		7			-
		8			-
		9			-
		10			-
		11	1	1	1
		12	2	2	1
	R^2 0.9600-0.9700
	LIC groups	TE groups	Number of case	Correct number	DAR		LIC	Standard number	3		4		5		6		7		8		9		10		11		12
	Normal	3	3	3	-				DAR	ECN	DAR	ECN	DAR	ECN	DAR	ECN	DAR	ECN	DAR	ECN	DAR	ECN	DAR	ECN	DAR	ECN	DAR	ECN
		4			-		Normal	3	-	#VALUE!	-	#VALUE!	-	#VALUE!	-	#VALUE!	-	#VALUE!	-	#VALUE!	-	#VALUE!	-	#VALUE!	-	#VALUE!	-	#VALUE!
		5			-		Slight	0	-	#VALUE!	-	#VALUE!	-	#VALUE!	-	#VALUE!	-	#VALUE!	-	#VALUE!	-	#VALUE!	-	#VALUE!	-	#VALUE!	-	#VALUE!
		6			-		Mild	0	-	#VALUE!	-	#VALUE!	-	#VALUE!	-	#VALUE!	-	#VALUE!	-	#VALUE!	-	#VALUE!	-	#VALUE!	-	#VALUE!	-	#VALUE!
		7			-		Moderate	3	-		-		-		-		-		-		-		1		1		-
		8			-		Severe	6	-	#VALUE!	-	#VALUE!	-	#VALUE!	-	#REF!	-	#VALUE!	-	#VALUE!	1	6	1	6	1	6	1	6
		9			-		Total	12		0		0		0		0		0		0		6		6		6		6
		10			-
		11			-
		12			-				3	4	5	6	7	8	9	10	11	12
	Slight	3			-		R^2 0.9600-0.9700 SDAR		-	-	-	-	-	-	0.5	0.5	0.5	0.5
		4			-
		5			-
		6			-
		7			-
		8			-
		9			-
		10			-
		11			-
		12			-
	Mild	3			-
		4			-
		5			-
		6			-
		7			-
		8			-
		9			-
		10			-
		11			-
		12			-
	Moderate	3			-
		4			-
		5			-
		6			-
		7			-
		8			-
		9			-
		10	2	2	1
		11	1	1	1
		12			-
	Severe	3			-
		4			-
		5			-
		6			-
		7			-
		8			-
		9	1	1	1
		10	2	2	1
		11	2	2	1
		12	1	1	1
	R^2 0.9700-0.9800
	LIC groups	TE groups	Number of case	Correct number	DAR		LIC	Standard number	3		4		5		6		7		8		9		10		11		12
	Normal	3	2	2	-				DAR	ECN	DAR	ECN	DAR	ECN	DAR	ECN	DAR	ECN	DAR	ECN	DAR	ECN	DAR	ECN	DAR	ECN	DAR	ECN
		4	2	2	1		Normal	8	-	#VALUE!	1	8	-	#VALUE!	-	#VALUE!	-	#VALUE!	1	8	1	8	1	8	1	8	-	#VALUE!
		5			-		Slight	0	-	#VALUE!	-	#VALUE!	-	#VALUE!	-	#VALUE!	-	#VALUE!	-	#VALUE!	-	#VALUE!	-	#VALUE!	-	#VALUE!	-	#VALUE!
		6			-		Mild	0	-	#VALUE!	-	#VALUE!	-	#VALUE!	-	#VALUE!	-	#VALUE!	-	#VALUE!	-	#VALUE!	-	#VALUE!	-	#VALUE!	-	#VALUE!
		7			-		Moderate	5	-		-		-		-		-		1		1		-		-		1
		8	1	1	1		Severe	9	-	#VALUE!	-	#VALUE!	-	#VALUE!	-	#REF!	-	#VALUE!	1	9	1	9	1	9	1	9	1	9
		9	1	1	1		Total	22		0		8		0		0		0		17		17		17		17		9
		10	1	1	1
		11	1	1	1
		12			-				3	4	5	6	7	8	9	10	11	12
	Slight	3			-		R^2 0.9700-0.9800 SDAR		-	0.363636	-	-	-	0.772727	0.772727	0.772727	0.772727	0.409091
		4			-
		5			-
		6			-
		7			-
		8			-
		9			-
		10			-
		11			-
		12			-
	Mild	3			-
		4			-
		5			-
		6			-
		7			-
		8			-
		9			-
		10			-
		11			-
		12			-
	Moderate	3			-
		4			-
		5			-
		6			-
		7			-
		8	2	2	1
		9	2	2	1
		10			-
		11			-
		12	1	1	1
	Severe	3			-
		4			-
		5			-
		6			-
		7			-
		8	3	3	1
		9	2	2	1
		10	1	1	1
		11	1	1	1
		12	2	2	1
	R^2 0.9800-0.9900
	LIC groups	TE groups	Number of case	Correct number	DAR		LIC	Standard number	3		4		5		6		7		8		9		10		11		12
	Normal	3	3	3	-				DAR	ECN	DAR	ECN	DAR	ECN	DAR	ECN	DAR	ECN	DAR	ECN	DAR	ECN	DAR	ECN	DAR	ECN	DAR	ECN
		4	6	6	1		Normal	21	-	#VALUE!	1	21	1	21	1	#VALUE!	1	21	1	21	1	21	1	21	1	21	1	21
		5	4	4	1		Slight	0	-	#VALUE!	-	#VALUE!	-	#VALUE!	-	#VALUE!	-	#VALUE!	-	#VALUE!	-	#VALUE!	-	#VALUE!	-	#VALUE!	-	#VALUE!
		6	1	1	1		Mild	0	-	#VALUE!	-	#VALUE!	-	#VALUE!	-	0	-	#VALUE!	-	#VALUE!	-	#VALUE!	-	#VALUE!	-	#VALUE!	-	#VALUE!
		7	1	1	1		Moderate	27	-		-		-		0.333333		1		-		0		1		0.25		0.3
		8	1	1	1		Severe	11	1	11	-	#VALUE!	-	#VALUE!	1	#REF!	1	11	-	#VALUE!	1	11	1	11	1	11	-	#VALUE!
		9	1	1	1		Total	59		11		21		21		0		32		21		32		32		32		21
		10	1	1	1
		11	1	1	1
		12	2	2	1				3	4	5	6	7	8	9	10	11	12
	Slight	3			-		R^2 0.9800-0.9900 SDAR		0.186441	0.355932	0.355932	-	0.542373	0.355932	0.542373	0.542373	0.542373	0.355932
		4			-
		5			-
		6			-
		7			-
		8			-
		9			-
		10			-
		11			-
		12			-
	Mild	3			-
		4			-
		5			-
		6			-
		7			-
		8			-
		9			-
		10			-
		11			-
		12			-
	Moderate	3			-
		4			-
		5			-
		6	3	1	0.333333
		7	2	2	1
		8			-
		9	1	0	0
		10	3	3	1
		11	8	2	0.25
		12	10	3	0.3
	Severe	3	1	1	1
		4			-
		5			-
		6	2	2	1
		7	3	3	1
		8			-
		9	2	2	1
		10	2	2	1
		11	1	1	1
		12			-
	R^2 0.9900-1.0000
	LIC groups	TE groups	Number of case	Correct number	DAR		LIC	Standard number	3		4		5		6		7		8		9		10		11		12
	Normal	3	4	2	-				DAR	ECN	DAR	ECN	DAR	ECN	DAR	ECN	DAR	ECN	DAR	ECN	DAR	ECN	DAR	ECN	DAR	ECN	DAR	ECN
		4	3	2	0.666667		Normal	84	-	#VALUE!	0.666667	56	0.857143	72	0.9	56	0.9	75.6	0.9	75.6	0.9	75.6	0.9	75.6	0.9	75.6	0.9	75.6
		5	7	6	0.857143		Slight	150	0.666667	100	0.6	90	0.6	90	0.666667	79.1667	0.666667	100	0.666667	100	0.666667	100	0.666667	100	0.666667	100	0.666667	100
		6	10	9	0.9		Mild	360	0.555556	200	0.527778	190	0.527778	190	0.527778	192	0.5	180	0.472222	170	0.472222	170	0.472222	170	0.5	180	0.5	180
		7	10	9	0.9		Moderate	292	0.545455		0.515152		0.515152		0.533333		0.548387		0.580645		0.6		0.642857		0.73913		0.8
		8	10	9	0.9		Severe	82	0.636364	52.1818	0.727273	59.6364	0.727273	59.6364	0.666667	#REF!	0.625	51.25	0.5	41	0.333333	27.3333	0.333333	27.3333	0.333333	27.3333	0.333333	27.3333
		9	10	9	0.9		Total	968		352.182		395.636		411.636		327.167		406.85		386.6		372.933		372.933		382.933		382.933
		10	10	9	0.9
		11	10	9	0.9
		12	10	9	0.9				3	4	5	6	7	8	9	10	11	12
	Slight	3	15	10	0.666667		R^2 0.9900-1.0000 SDAR		0.363824	0.408715	0.425244	0.337982	0.4203	0.39938	0.385262	0.385262	0.395592	0.395592
		4	15	9	0.6
		5	15	9	0.6
		6	15	10	0.666667
		7	15	10	0.666667
		8	15	10	0.666667
		9	15	10	0.666667
		10	15	10	0.666667
		11	15	10	0.666667
		12	15	10	0.666667
	Mild	3	36	20	0.555556
		4	36	19	0.527778
		5	36	19	0.527778
		6	36	19	0.527778
		7	36	18	0.5
		8	36	17	0.472222
		9	36	17	0.472222
		10	36	17	0.472222
		11	36	18	0.5
		12	36	18	0.5
	Moderate	3	33	18	0.545455
		4	33	17	0.515152
		5	33	17	0.515152
		6	30	16	0.533333
		7	31	17	0.548387
		8	31	18	0.580645
		9	30	18	0.6
		10	28	18	0.642857
		11	23	17	0.73913
		12	20	16	0.8
	Severe	3	11	7	0.636364
		4	11	8	0.727273
		5	11	8	0.727273
		6	9	6	0.666667
		7	8	5	0.625
		8	8	4	0.5
		9	6	2	0.333333
		10	6	2	0.333333
		11	6	2	0.333333
		12	6	2	0.333333
	R^2 groups	TE groups
		3	4	5	6	7	8	9	10	11	12
	0.9500-0.9600	-	0.5	-	-	0.125	-	-	-	0.5	0.5
	0.9600-0.9700	-	-	-	-	-	-	0.5	0.5	0.5	0.5
	0.9700-0.9800	-	0.363636	-	-	-	0.772727	0.772727	0.772727	0.772727	0.409091
	0.9800-0.9900	0.186441	0.355932	0.355932	-	0.542373	0.355932	0.542373	0.542373	0.542373	0.355932
	0.9900-1.0000	0.363824	0.408715	0.425244	0.337982	0.4203	0.39938	0.385262	0.385262	0.395592	0.395592
	Mean	0.275132	0.407071	0.390588	0.337982	0.362557	0.509347	0.55009	0.55009	0.542138	0.432123

## Sheet: LIC SDAR
	R^2 0.9500-0.9600
	TE group	LIC groups	Number of case	Correct number	DAR		TE group	Standard number	Normal		Slight		Mild		Moderate		Severe
	3	Normal			-				DAR	ECN	DAR	ECN	DAR	ECN	DAR	ECN	DAR	ECN
		Slight			-		3	0	-	#VALUE!	-	#VALUE!	-	#VALUE!	-	#VALUE!	-	#VALUE!
		Mild			-		4	1	-	#VALUE!	-	#VALUE!	-	#VALUE!	-	#VALUE!	1	1
		Moderate			-		5	0	-	#VALUE!	-	#VALUE!	-	#VALUE!	-	#VALUE!	-	#VALUE!
		Severe			-		6	0	-	#VALUE!	-	#VALUE!	-	#VALUE!	-	#VALUE!	-	#VALUE!
	4	Normal			-		7	1	1	1	-	#VALUE!	-	#VALUE!	-	#VALUE!	-	#VALUE!
		Slight			-		8	0	-	#VALUE!	-	#VALUE!	-	#VALUE!	-	#VALUE!	-	#VALUE!
		Mild			-		9	0	-	#VALUE!	-	#VALUE!	-	#VALUE!	-	#VALUE!	-	#VALUE!
		Moderate			-		10	0	-	#VALUE!	-	#VALUE!	-	#VALUE!	-	#VALUE!	-	#VALUE!
		Severe	1	1	1		11	2	-	#VALUE!	-	#VALUE!	-	#VALUE!	0	0	1	2
	5	Normal			-		12	4	-	#VALUE!	-	#VALUE!	-	#VALUE!	0	0	1	4
		Slight			-		Total	8		1		0		0		0		7
		Mild			-
		Moderate			-
		Severe			-
	6	Normal			-		R^2 groups		LIC groups
		Slight			-				Normal	Slight	Mild	Moderate	Severe
		Mild			-		0.9500-0.9600		0.125	-	-	-	0.875
		Moderate			-
		Severe			-
	7	Normal	1	1	1
		Slight			-
		Mild			-
		Moderate			-
		Severe			-
	8	Normal			-
		Slight			-
		Mild			-
		Moderate			-
		Severe			-
	9	Normal			-
		Slight			-
		Mild			-
		Moderate			-
		Severe			-
	10	Normal			-
		Slight			-
		Mild			-
		Moderate			-
		Severe			-
	11	Normal			-
		Slight			-
		Mild			-
		Moderate	1	0	0
		Severe	1	1	1
	12	Normal			-
		Slight			-
		Mild			-
		Moderate	2	0	0
		Severe	2	2	1
	R^2 0.9600-0.9700
	TE group	LIC groups	Number of case	Correct number	DAR		TE group	Standard number	Normal		Slight		Mild		Moderate		Severe
	3	Normal	3	3	1				DAR	ECN	DAR	ECN	DAR	ECN	DAR	ECN	DAR	ECN
		Slight			-		3	3	1	3	-	#VALUE!	-	#VALUE!	-	#VALUE!	-	#VALUE!
		Mild			-		4	0	-	#VALUE!	-	#VALUE!	-	#VALUE!	-	#VALUE!	-	#VALUE!
		Moderate			-		5	0	-	#VALUE!	-	#VALUE!	-	#VALUE!	-	#VALUE!	-	#VALUE!
		Severe			-		6	0	-	#VALUE!	-	#VALUE!	-	#VALUE!	-	#VALUE!	-	#VALUE!
	4	Normal			-		7	0	-	#VALUE!	-	#VALUE!	-	#VALUE!	-	#VALUE!	-	#VALUE!
		Slight			-		8	0	-	#VALUE!	-	#VALUE!	-	#VALUE!	-	#VALUE!	-	#VALUE!
		Mild			-		9	1	-	#VALUE!	-	#VALUE!	-	#VALUE!	-	#VALUE!	1	1
		Moderate			-		10	4	-	#VALUE!	-	#VALUE!	-	#VALUE!	0	0	1	4
		Severe			-		11	3	-	#VALUE!	-	#VALUE!	-	#VALUE!	0	0	1	3
	5	Normal			-		12	1	-	#VALUE!	-	#VALUE!	-	#VALUE!	-	#VALUE!	1	1
		Slight			-		Total	12		3		0		0		0		9
		Mild			-
		Moderate			-
		Severe			-
	6	Normal			-		R^2 groups		LIC groups
		Slight			-				Normal	Slight	Mild	Moderate	Severe
		Mild			-		0.9600-0.9700		0.25	-	-	-	0.75
		Moderate			-
		Severe			-
	7	Normal			-
		Slight			-
		Mild			-
		Moderate			-
		Severe			-
	8	Normal			-
		Slight			-
		Mild			-
		Moderate			-
		Severe			-
	9	Normal			-
		Slight			-
		Mild			-
		Moderate			-
		Severe	1	1	1
	10	Normal			-
		Slight			-
		Mild			-
		Moderate	2	0	0
		Severe	2	2	1
	11	Normal			-
		Slight			-
		Mild			-
		Moderate	1	0	0
		Severe	2	2	1
	12	Normal			-
		Slight			-
		Mild			-
		Moderate			-
		Severe	1	1	1
	R^2 0.9700-0.9800
	TE group	LIC groups	Number of case	Correct number	DAR		TE group	Standard number	Normal		Slight		Mild		Moderate		Severe
	3	Normal	2	2	1				DAR	ECN	DAR	ECN	DAR	ECN	DAR	ECN	DAR	ECN
		Slight			-		3	2	1	2	-	#VALUE!	-	#VALUE!	-	#VALUE!	-	#VALUE!
		Mild			-		4	2	1	2	-	#VALUE!	-	#VALUE!	-	#VALUE!	-	#VALUE!
		Moderate			-		5	0	-	#VALUE!	-	#VALUE!	-	#VALUE!	-	#VALUE!	-	#VALUE!
		Severe			-		6	0	-	#VALUE!	-	#VALUE!	-	#VALUE!	-	#VALUE!	-	#VALUE!
	4	Normal	2	2	1		7	0	-	#VALUE!	-	#VALUE!	-	#VALUE!	-	#VALUE!	-	#VALUE!
		Slight			-		8	6	1	6	-	#VALUE!	-	#VALUE!	0	0	1	6
		Mild			-		9	5	1	5	-	#VALUE!	-	#VALUE!	0	0	1	5
		Moderate			-		10	2	1	2	-	#VALUE!	-	#VALUE!	-	#VALUE!	1	2
		Severe			-		11	2	1	2	-	#VALUE!	-	#VALUE!	-	#VALUE!	1	2
	5	Normal			-		12	3	-	#VALUE!	-	#VALUE!	-	#VALUE!	0	0	1	3
		Slight			-		Total	22		19		0		0		0		18
		Mild			-
		Moderate			-
		Severe			-
	6	Normal			-		R^2 groups		LIC groups
		Slight			-				Normal	Slight	Mild	Moderate	Severe
		Mild			-		0.9700-0.9800		0.863636	-	-	-	0.818182
		Moderate			-
		Severe			-
	7	Normal			-
		Slight			-
		Mild			-
		Moderate			-
		Severe			-
	8	Normal	1	1	1
		Slight			-
		Mild			-
		Moderate	2	0	0
		Severe	3	3	1
	9	Normal	1	1	1
		Slight			-
		Mild			-
		Moderate	2	0	0
		Severe	2	2	1
	10	Normal	1	1	1
		Slight			-
		Mild			-
		Moderate			-
		Severe	1	1	1
	11	Normal	1	1	1
		Slight			-
		Mild			-
		Moderate			-
		Severe	1	1	1
	12	Normal			-
		Slight			-
		Mild			-
		Moderate	1	0	0
		Severe	2	2	1
	R^2 0.9800-0.9900
	TE group	LIC groups	Number of case	Correct number	DAR		TE group	Standard number	Normal		Slight		Mild		Moderate		Severe
	3	Normal	3	3	1				DAR	ECN	DAR	ECN	DAR	ECN	DAR	ECN	DAR	ECN
		Slight			-		3	4	1	4	-	#VALUE!	-	#VALUE!	-	#VALUE!	1	4
		Mild			-		4	6	1	6	-	#VALUE!	-	#VALUE!	-	#VALUE!	-	#VALUE!
		Moderate			-		5	4	1	4	-	#VALUE!	-	#VALUE!	-	#VALUE!	-	#VALUE!
		Severe	1	1	1		6	6	1	6	-	#VALUE!	-	#VALUE!	0.333333	2	1	6
	4	Normal	6	6	1		7	6	1	6	-	#VALUE!	-	#VALUE!	0	0	1	6
		Slight			-		8	1	1	1	-	#VALUE!	-	#VALUE!	-	#VALUE!	-	#VALUE!
		Mild			-		9	4	1	4	-	#VALUE!	-	#VALUE!	0	0	1	4
		Moderate			-		10	6	1	6	-	#VALUE!	-	#VALUE!	0.333333	2	1	6
		Severe			-		11	10	1	10	-	#VALUE!	-	#VALUE!	0.5	5	1	10
	5	Normal	4	4	1		12	12	1	12	-	#VALUE!	-	#VALUE!	0.6	7.2	-	#VALUE!
		Slight			-		Total	59		59		0		0		16.2		36
		Mild			-
		Moderate			-
		Severe			-
	6	Normal	1	1	1		R^2 groups		LIC groups
		Slight			-				Normal	Slight	Mild	Moderate	Severe
		Mild			-		0.9800-0.9900		1	-	-	0.274576	0.610169
		Moderate	3	1	0.333333
		Severe	2	2	1
	7	Normal	1	1	1
		Slight			-
		Mild			-
		Moderate	2	0	0
		Severe	3	3	1
	8	Normal	1	1	1
		Slight			-
		Mild			-
		Moderate			-
		Severe			-
	9	Normal	1	1	1
		Slight			-
		Mild			-
		Moderate	1	0	0
		Severe	2	2	1
	10	Normal	1	1	1
		Slight			-
		Mild			-
		Moderate	3	1	0.333333
		Severe	2	2	1
	11	Normal	1	1	1
		Slight			-
		Mild			-
		Moderate	8	4	0.5
		Severe	1	1	1
	12	Normal	2	2	1
		Slight			-
		Mild			-
		Moderate	10	6	0.6
		Severe			-
	R^2 0.9900-1.0000
	TE group	LIC groups	Number of case	Correct number	DAR		TE group	Standard number	Normal		Slight		Mild		Moderate		Severe
	3	Normal	4	2	0.5				DAR	ECN	DAR	ECN	DAR	ECN	DAR	ECN	DAR	ECN
		Slight	15	10	0.666667		3	99	0.5	49.5	0.666667	66	0.555556	55	0.666667	66	0.545455	54
		Mild	36	20	0.555556		4	98	0.666667	65.3333	0.6	58.8	0.527778	51.7222	0.666667	65.3333	0.545455	53.4545
		Moderate	33	22	0.666667		5	102	0.857143	87.4286	0.6	61.2	0.527778	53.8333	0.666667	68	0.636364	64.9091
		Severe	11	6	0.545455		6	100	0.9	90	0.666667	66.6667	0.527778	52.7778	0.7	70	0.555556	55.5556
	4	Normal	3	2	0.666667		7	100	0.9	90	0.666667	66.6667	0.5	50	0.774194	77.4194	0.375	37.5
		Slight	15	9	0.6		8	100	0.9	90	0.666667	66.6667	0.472222	47.2222	0.774194	77.4194	0.375	37.5
		Mild	36	19	0.527778		9	97	0.9	87.3	0.666667	64.6667	0.472222	45.8056	0.8	77.6	0.166667	16.1667
		Moderate	33	22	0.666667		10	95	0.9	85.5	0.666667	63.3333	0.472222	44.8611	0.821429	78.0357	0.166667	15.8333
		Severe	11	6	0.545455		11	90	0.9	81	0.666667	60	0.5	45	0.869565	78.2609	0.166667	15
	5	Normal	7	6	0.857143		12	87	0.9	78.3	0.666667	58	0.5	43.5	0.9	78.3	0.166667	14.5
		Slight	15	9	0.6		Total	968		804.362		632		489.722		736.369		364.419
		Mild	36	19	0.527778
		Moderate	33	22	0.666667
		Severe	11	7	0.636364
	6	Normal	10	9	0.9		R^2 groups		LIC groups
		Slight	15	10	0.666667				Normal	Slight	Mild	Moderate	Severe
		Mild	36	19	0.527778		0.9900-1.0000		0.830952	0.652893	0.505911	0.760711	0.376466
		Moderate	30	21	0.7
		Severe	9	5	0.555556
	7	Normal	10	9	0.9
		Slight	15	10	0.666667
		Mild	36	18	0.5
		Moderate	31	24	0.774194
		Severe	8	3	0.375
	8	Normal	10	9	0.9
		Slight	15	10	0.666667
		Mild	36	17	0.472222
		Moderate	31	24	0.774194
		Severe	8	3	0.375
	9	Normal	10	9	0.9
		Slight	15	10	0.666667
		Mild	36	17	0.472222
		Moderate	30	24	0.8
		Severe	6	1	0.166667
	10	Normal	10	9	0.9
		Slight	15	10	0.666667
		Mild	36	17	0.472222
		Moderate	28	23	0.821429
		Severe	6	1	0.166667
	11	Normal	10	9	0.9
		Slight	15	10	0.666667
		Mild	36	18	0.5
		Moderate	23	20	0.869565
		Severe	6	1	0.166667
	12	Normal	10	9	0.9
		Slight	15	10	0.666667
		Mild	36	18	0.5
		Moderate	20	18	0.9
		Severe	6	1	0.166667
	R^2 groups	LIC groups
		Normal	Slight	Mild	Moderate	Severe
	0.9500-0.9600	0.125	-	-	-	0.875
	0.9600-0.9700	0.25	-	-	-	0.75
	0.9700-0.9800	0.863636	-	-	-	0.818182
	0.9800-0.9900	1	-	-	0.274576	0.610169
	0.9900-1.0000	0.830952	0.652893	0.505911	0.760711	0.376466
	Mean	0.613918	0.652893	0.505911	0.517644	0.685963
